# Supplementary material for: Anti-Cariogenic Effects of S. cerevisiae and S. boulardii in S. mutans–C. albicans Cross-Kingdom In Vitro Models
Source: Pharmaceutics. 2024 Feb 1;16(2):215. doi: 10.3390/pharmaceutics16020215 (PMC10891968; doi:10.3390/pharmaceutics16020215)
Supplement: Supplementary file 1 [file pharmaceutics-16-00215-s001.zip]

Archive with 1 entries (1 files):
- pharmaceutics-2841396-supplementary.pdf
